# Supplementary material for: Targeting DAMPs by Aspirin Inhibits Head and Neck Cancer Stem Cells and Stimulates Radio-Sensitization to Proton Therapy
Source: Cancers (Basel). 2025 Jun 26;17(13):2157. doi: 10.3390/cancers17132157 (PMC12249109; doi:10.3390/cancers17132157)
Supplement: Supplementary file 1 [file cancers-17-02157-s001.zip]

Archive with 1 entries (1 files):
- cancers-3673730-supplementary.pdf
